# Supplementary material for: Actin Cytoskeleton and Integrin Components Are Interdependent for Slit Diaphragm Maintenance in Drosophila Nephrocytes
Source: Cells. 2024 Aug 14;13(16):1350. doi: 10.3390/cells13161350 (PMC11352372; doi:10.3390/cells13161350)
Supplement: Supplementary file 1 [file cells-13-01350-s001.zip]

Archive with 1 entries (1 files):
- cells-3138758-supplementary.pdf
